# Supplementary material for: Immune surveillance for six vaccinable pathogens using paired plasma and dried blood spots in HIV infected and uninfected children in Kinshasa
Source: Sci Rep. 2022 May 13;12:7920. doi: 10.1038/s41598-022-12052-4 (PMC9106688; doi:10.1038/s41598-022-12052-4)
Supplement: Supplementary file 1 — Supplementary Information 1. [file 41598_2022_12052_MOESM1_ESM.xlsx]

## Sheet: MUMPS
Supplementary Table 1. Example of the calculation of the cut-off for mumps providing maximum (100%) specificity when using DBS for testing, corresponding to 0% false positives. It would guarantee that all patients identified as immunized in the study cohort are protected, avoiding overestimation in the percentage of immunized patients in the study cohort.
	Cutt of >1.1 OMS and VirCell						Provided values by Vircell in Plasma and DBS with Vircell cut -off						To calculate the new cut-offs that would suit our DBS sample, we firstly compared the results obtained in plasma (gold standard sample) as reference vs. data obtained in DBS with the cut-off provided by Vircell (see Table 1 of manuscript). Then, we calculated the true positives results (those samples that were positive in both plasma and DBS), the false positives (negative samples in plasma but p…
INDEX OMS	EpiMol code	PL Mumps Index	PL Mumps Result	DBS Mumps Index	DBS Mumps Result		EpiMol code	PL Mumps Index	PL Mumps Result	DBS Mumps Index	DBS Mumps Result
POSITIVE (>1,1 index)	17.RDC_P5	5.48	POS	5.243	POS		17.RDC_P5	5.48	POS	5.243	POS
	17.RDC_P10	4.995	POS	4.907	POS		17.RDC_P10	4.995	POS	4.907	NEG
	17.RDC_P33	2.757	POS	5.656	POS		17.RDC_P33	2.757	POS	5.656	POS
	17.RDC_P44	9.759	POS	5.212	POS		17.RDC_P44	9.759	POS	5.212	POS
	17.RDC_P47	3.185	POS	9.42	POS		17.RDC_P47	3.185	POS	9.42	POS
	17.RDC_P49	1.559	POS	7.072	POS		17.RDC_P49	1.559	POS	7.072	POS		FIRST ROC CURVE
	17.RDC_P52	1.319	POS	4.228	POS		17.RDC_P52	1.319	POS	4.228	NEG		RESULT CO: >1,1 ROC CURVE WITH R PROGRAM
	17.RDC_P57	6.001	POS	5.774	POS		17.RDC_P57	6.001	POS	5.774	POS
	17.RDC_P59	6.27	POS	6.749	POS		17.RDC_P59	6.27	POS	6.749	POS
	17.RDC_P60	3.808	POS	6.199	POS		17.RDC_P60	3.808	POS	6.199	POS
	17.RDC_E6	3.049	POS	8.694	POS		17.RDC_E6	3.049	POS	8.694	POS
	18.RDC_P69	1.723	POS	2.425	POS		18.RDC_P69	1.723	POS	2.425	NEG
	18.RDC_P71	1.772	POS	4.463	POS		18.RDC_P71	1.772	POS	4.463	NEG
	18.RDC_P74	6.779	POS	8.735	POS		18.RDC_P74	6.779	POS	8.735	POS
	18.RDC_P76	6.4	POS	9.033	POS		18.RDC_P76	6.4	POS	9.033	POS
	18.RDC_P77	14.772	POS	19.908	POS		18.RDC_P77	14.772	POS	19.908	POS
	18.RDC_P88	2.552	POS	3.256	POS		18.RDC_P88	2.552	POS	3.256	NEG
	18.RDC_P89	2.626	POS	4.736	POS		18.RDC_P89	2.626	POS	4.736	NEG
	18.RDC_P90	1.107	POS	5.198	POS		18.RDC_P90	1.107	POS	5.198	POS
	18.RDC_P91	2.908	POS	2.675	POS		18.RDC_P91	2.908	POS	2.675	NEG
	18.RDC_P95	1.891	POS	1.951	POS		18.RDC_P95	1.891	POS	1.951	NEG
	18.RDC_P96	4.823	POS	5.336	POS		18.RDC_P96	4.823	POS	5.336	POS								sp, specificty; se, sensitivity.
	18.RDC_P97	3.347	POS	4.129	POS		18.RDC_P97	3.347	POS	4.129	NEG
	18.RDC_P98	3.806	POS	3.569	POS		18.RDC_P98	3.806	POS	3.569	NEG
	18.RDC_P99	2.684	POS	3.945	POS		18.RDC_P99	2.684	POS	3.945	NEG								Cutt of >5,198 provided 100% specificity in the ROC curve by the R Program
	18.RDC_P100	6.973	POS	8.063	POS		18.RDC_P100	6.973	POS	8.063	POS		SECOND ROC CURVE
	18.RDC_P101	5.792	POS	10.247	POS		18.RDC_P101	5.792	POS	10.247	POS
	18.RDC_P103	1.662	POS	3.15	POS		18.RDC_P103	1.662	POS	3.15	NEG
	18.RDC_P104	1.495	POS	1.434	POS		18.RDC_P104	1.495	POS	1.434	NEG
	18.RDC_P105	6.161	POS	3.096	POS		18.RDC_P105	6.161	POS	3.096	NEG
UNDETERMINED (0,9-1,1)	18.RDC_P106	0.926	IND	1.073	IND		18.RDC_P106	0.926	IND	1.073	IND
	17.RDC_P4	1.078	IND	4.69	POS		17.RDC_P4	1.078	IND	4.69	NEG
	18.RDC_P73	0.987	IND	3.683	POS		18.RDC_P73	0.987	IND	3.683	NEG
	18.RDC_P92	0.925	IND	6.662	POS		18.RDC_P92	0.925	IND	6.662	POS
NEGATIVE (< 0,9 index)	17.RDC_P11	0.484	NEG	4.787	POS		17.RDC_P11	0.484	NEG	4.787	NEG
	17.RDC_P13	0.115	NEG	3.33	POS		17.RDC_P13	0.115	NEG	3.33	NEG
	17.RDC_P34	0.776	NEG	6.181	POS		17.RDC_P34	0.776	NEG	6.181	POS								SENSITIVITY FOR DBS CUT OFF >5,198				0.95
	17.RDC_P48	0.767	NEG	5.767	POS		17.RDC_P48	0.767	NEG	5.767	POS								SPECIFICITY FOR DBS CUT OFF >5,198				1
	17.RDC_P53	0.214	NEG	3.418	POS		17.RDC_P53	0.214	NEG	3.418	NEG
	18.RDC_P70	0.774	NEG	1.603	POS		18.RDC_P70	0.774	NEG	1.603	NEG
	18.RDC_P93	0.465	NEG	2.129	POS		18.RDC_P93	0.465	NEG	2.129	NEG
	18.RDC_P94	0.515	NEG	1.574	POS		18.RDC_P94	0.515	NEG	1.574	NEG
	18.RDC_P102	0.407	NEG	5.066	POS		18.RDC_P102	0.407	NEG	5.066	NEG
	True +: 30		False +: 12				True +: 16		False +: 3
	True -: 1		False -: 0				True -: 10		False -: 14
	SENSITIVITY FOR DBS CUT OFF >1,1				1
	SPECIFICITY FOR DBS CUT OFF >1,1				0.0769
