# Supplementary material for: Immune surveillance for six vaccinable pathogens using paired plasma and dried blood spots in HIV infected and uninfected children in Kinshasa
Source: Sci Rep. 2022 May 13;12:7920. doi: 10.1038/s41598-022-12052-4 (PMC9106688; doi:10.1038/s41598-022-12052-4)
Supplement: Supplementary file 2 — Supplementary Information 2. [file 41598_2022_12052_MOESM2_ESM.xlsx]

## Sheet: Vircell cut-off
Supplementary Table 2. Specific correlation between plasma and DBS in each of 42 child with paired DBS/plasma considering different cut-offs: Vircell (see Table 1), optimum (see Table 3) and maximum specificity (see Table 3)
EpiMol,HIV-1 molecular epidemiology laboratory; VM, vaccine marker; DBS, dried blood spots; PL, plasma; IU, international units; ml, millilitre; Neg, negative; Ind, undeterminated; Pos, positive.
EpiMol code	Analysis date VM DBS	Analysis date VM PL	DBS Pertussis Result	PL Pertussis Result	DBS Pertussis IU/Ml	PL Pertussis IU/Ml	DBS Diphtheria Result	PL Diphtheria Result	DBS Diphtheria IU/mL	PL Diphtheria IU/mL	DBS Measles Result	PL Measles Result	DBS Measles Index	PL Measles Index	DBS Mumps Result	PL Mumps Result	DBS Mumps Index	PL Mumps Index	DBS Rubella Result	PL Rubella Result	DBS Rubella Index	PL Rubella Index	DBS Tetanus Result	PL Tetanus Result	DBS Tetanus IU/mL	PL Tetanus IU/mL
17.RDC_P4	2019-04-25	2019-04-29	NEG	NEG	27.071	9.572	Basic Protection	Basic Protection	0.034	0.041	POS	POS	3.189	4.372	POS	IND	4.69	1.078	POS	IND	1.477	1.022	NEG	NEG	0.086	0.021
17.RDC_P5	2019-04-25	2019-04-29	NEG	NEG	22.071	8.856	Basic Protection	NEG	0.093	0.009	POS	POS	4.587	1.514	POS	POS	5.243	5.48	POS	NEG	3.97	0.05	IND	IND	0.191	0.16
17.RDC_P10	2019-04-25	2019-04-29	NEG	NEG	26.857	13.649	Basic Protection	Maxim Protec	0.045	0.148	POS	POS	3.414	4.706	POS	POS	4.907	4.995	POS	POS	6.84	3.062	NEG	NEG	0.077	0.088
17.RDC_P11	2019-04-25	2019-04-29	NEG	NEG	42.264	12.609	Basic Protection	Basic Protection	0.063	0.024	POS	NEG	1.804	0.861	POS	NEG	4.787	0.484	POS	POS	3.64	4.113	IND	NEG	0.107	0.015
17.RDC_P13	2019-04-25	2019-04-29	NEG	NEG	35.74	34.066	Basic Protection	Basic Protection	0.032	0.021	POS	POS	2.836	2.317	POS	NEG	3.33	0.115	POS	POS	3.492	3.766	NEG	NEG	0.068	0.009
17.RDC_P33	2019-04-25	2019-04-29	NEG	NEG	29.508	5.41	Maxim Protec	Maxim Protec	0.103	0.268	POS	NEG	1.685	0.167	POS	POS	5.656	2.757	POS	POS	3.787	4.47	NEG	NEG	0.093	0.028
17.RDC_P34	2019-04-25	2019-04-29	NEG	NEG	53.789	17.105	Protec. Básica	Protec. Básica	0.088	0.035	POS	NEG	2.089	0.449	POS	NEG	6.181	0.776	POS	POS	2.694	2.341	POS	NEG	0.219	0.057
17.RDC_P44	2019-04-25	2019-04-29	NEG	IND	18.647	88.525	Maxim Protec	Protec. Básica	0.125	0.023	POS	POS	6.894	2.955	POS	POS	5.212	9.759	POS	POS	5.074	3.339	POS	IND	0.496	0.107
17.RDC_P47	2019-04-25	2019-04-29	IND	NEG	64.311	5.032	Basic Protection	NEG	0.083	0.006	POS	NEG	2.213	0.476	POS	POS	9.42	3.185	POS	POS	5.343	5.594	IND	NEG	0.13	0.037
17.RDC_P48	2019-04-25	2019-04-29	IND	NEG	64.242	2.258	Maxim Protec	Maxim Protec	6.521	4.749	POS	NEG	1.888	0.497	POS	NEG	5.767	0.767	POS	POS	4.298	3.238	IND	NEG	0.136	0.018
17.RDC_P49	2019-04-25	2019-04-29	NEG	NEG	36.367	20.565	Basic Protection	Basic Protection	0.065	0.028	POS	NEG	2.587	0.897	POS	POS	7.072	1.559	POS	POS	4.547	4.357	IND	IND	0.149	0.166
17.RDC_P52	2019-04-25	2019-04-29	NEG	NEG	22.898	58.28	Basic Protection	Basic Protection	0.037	0.03	NEG	NEG	0.867	0.301	POS	POS	4.228	1.319	POS	POS	2.366	3.519	NEG	NEG	0.051	0.025
17.RDC_P53	2019-04-26	2019-04-30	NEG	NEG	53.677	3.072	Basic Protection	Basic Protection	0.062	0.012	POS	NEG	2.044	0.278	POS	NEG	3.418	0.214	POS	POS	5.832	6.621	IND	NEG	0.115	0.027
17.RDC_P57	2019-04-26	2019-04-30	NEG	NEG	39.562	15.407	Basic Protection	Basic Protection	0.043	0.015	POS	POS	2.217	2.146	POS	POS	5.774	6.001	POS	POS	4.258	4.802	IND	IND	0.146	0.111
17.RDC_P59	2019-04-26	2019-04-30	NEG	NEG	53.099	14.19	Maxim Protec	Maxim Protec	0.251	0.473	POS	POS	2.833	2.626	POS	POS	6.749	6.27	POS	POS	5.641	5.154	NEG	NEG	0.086	0.032
17.RDC_P60	2019-04-26	2019-04-30	POS	POS	586.043	806.744	Maxim Protec	Basic Protection	0.106	0.077	POS	POS	4.897	5.581	POS	POS	6.199	3.808	POS	POS	4.799	3.338	IND	NEG	0.163	0.072
17.RDC_E6	2019-05-07	2019-04-30	NEG	NEG	26.44	43.736	Maxim Protec	Maxim Protec	0.761	2.132	POS	POS	2.883	2.075	POS	POS	8.694	3.049	POS	POS	6.728	3.529	POS	IND	0.409	0.162
18.RDC_P69	2019-04-26	2019-05-30	NEG	NEG	39.586	6.071	Basic Protection	NEG	0.036	0.006	POS	POS	1.785	1.64	POS	POS	2.425	1.723	POS	POS	1.89	1.482	NEG	NEG	0.083	0.081
18.RDC_P70	2019-04-26	2019-04-30	NEG	NEG	25.428	8.196	Basic Protection	Basic Protection	0.034	0.019	NEG	NEG	0.894	0.389	POS	NEG	1.603	0.774	POS	POS	4.924	5.326	NEG	NEG	0.07	0.062
18.RDC_P71	2019-04-26	2019-04-30	IND	NEG	89.77	13.929	Basic Protection	Basic Protection	0.093	0.02	POS	IND	1.99	1.011	POS	POS	4.463	1.772	POS	NEG	1.773	0.72	IND	NEG	0.156	0.093
18.RDC_P73	2019-05-07	2019-04-30	NEG	NEG	27.114	7.131	Basic Protection	Basic Protection	0.038	0.024	POS	POS	1.29	1.273	POS	IND	3.683	0.987	POS	POS	6.133	5.387	NEG	NEG	0.059	0.057
18.RDC_P74	2019-05-07	2019-04-30	NEG	NEG	20.293	4.684	Basic Protection	NEG	0.025	0.005	POS	POS	3.478	3.683	POS	POS	8.735	6.779	POS	POS	4.439	3.623	NEG	NEG	0.064	0.046
18.RDC_P76	2019-05-07	2019-04-30	NEG	NEG	56.192	24.882	Basic Protection	NEG	0.062	0.01	POS	POS	2.722	1.807	POS	POS	9.033	6.4	POS	POS	2.698	2.431	IND	IND	0.128	0.103
18.RDC_P77	2019-05-07	2019-04-30	NEG	NEG	22.416	43.716	Basic Protection	Basic Protection	0.096	0.032	POS	POS	10.728	6.189	POS	POS	19.908	14.772	POS	POS	12.844	7.004	POS	POS	4.774	3.396
18.RDC_P88	2019-04-26	2019-04-30	NEG	NEG	59.104	26.507	Basic Protection	Basic Protection	0.08	0.014	POS	POS	2.29	2.931	POS	POS	3.256	2.552	POS	POS	3.346	3.077	IND	IND	0.14	0.121
18.RDC_P89	2019-04-26	2019-04-30	IND	NEG	67.288	34.882	Maxim Protec	Basic Protection	0.104	0.039	IND	NEG	0.933	0.882	POS	POS	4.736	2.626	POS	POS	1.864	2.121	IND	IND	0.149	0.116
18.RDC_P90	2019-04-26	2019-04-30	NEG	NEG	15.614	23.345	Maxim Protec	Basic Protection	0.128	0.02	POS	POS	3.1	2.731	POS	POS	5.198	1.107	POS	POS	2.427	2.623	POS	IND	0.236	0.141
18.RDC_P91	2019-04-26	2019-04-30	NEG	NEG	29.192	29.139	Maxim Protec	Maxim Protec	0.135	0.21	IND	POS	0.948	1.408	POS	POS	2.675	2.908	POS	POS	1.645	2.331	NEG	NEG	0.079	0.076
18.RDC_P92	2019-05-03	2019-05-03	NEG	NEG	49.186	12.961	Maxim Protec	Maxim Protec	0.134	0.189	POS	POS	3.099	4.02	POS	IND	6.662	0.925	POS	POS	3.534	5.119	IND	IND	0.146	0.182
18.RDC_P93	2019-05-03	2019-05-03	NEG	NEG	27.411	5.995	Basic Protection	NEG	0.037	0.009	NEG	NEG	0.625	0.738	POS	NEG	2.129	0.465	POS	POS	1.478	2.737	IND	IND	0.148	0.154
18.RDC_P94	2019-05-03	2019-05-03	NEG	NEG	33.02	9.516	Basic Protection	Maxim Protec	0.066	0.123	NEG	IND	0.556	1.048	POS	NEG	1.574	0.515	POS	POS	2.013	3.545	POS	POS	0.235	0.385
18.RDC_P95	2019-05-03	2019-05-03	NEG	NEG	34.579	16.486	Basic Protection	NEG	0.024	0.01	POS	POS	1.888	1.841	POS	POS	1.951	1.891	POS	POS	3.208	3.614	NEG	IND	0.064	0.103
18.RDC_P96	2019-05-03	2019-05-03	NEG	NEG	50.835	11.272	Basic Protection	NEG	0.097	0.01	POS	POS	3.257	2.492	POS	POS	5.336	4.823	POS	POS	2.833	2.715	IND	NEG	0.12	0.08
18.RDC_P98	2019-05-03	2019-05-03	NEG	NEG	8.46	15.94	Basic Protection	Basic Protection	0.059	0.012	POS	POS	2.021	6.463	POS	POS	3.569	3.806	POS	POS	2.915	5.832	IND	IND	0.141	0.128
18.RDC_P99	2019-05-03	2019-05-03	NEG	NEG	50.597	45.671	Basic Protection	Basic Protection	0.04	0.055	POS	POS	5.974	2.016	POS	POS	3.945	2.684	POS	POS	5.061	3.886	IND	POS	0.106	0.238
18.RDC_P100	2019-05-06	2019-05-06	NEG	NEG	31.981	30.618	Basic Protection	NEG	0.029	0.008	IND	NEG	1.087	0.838	POS	POS	8.063	6.973	POS	POS	1.943	3.176	NEG	NEG	0.063	0.063
18.RDC_P101	2019-05-06	2019-05-06	POS	NEG	215.268	20.483	Maxim Protect	Basic Protection	0.151	0.016	POS	IND	2.806	0.934	POS	POS	10.247	5.792	POS	POS	6.081	4.732	POS	IND	0.26	0.123
18.RDC_P102	2019-05-06	2019-05-06	NEG	NEG	29.688	6.647	Basic Protection	NEG	0.036	0.006	POS	POS	4.598	3.891	POS	NEG	5.066	0.407	POS	POS	3.19	2.851	NEG	NEG	0.072	0.04
18.RDC_P103	2019-05-06	2019-05-06	NEG	NEG	18.611	3.926	Basic Protection	NEG	0.042	0.009	IND	POS	0.93	3.891	POS	POS	3.15	1.662	POS	POS	4.357	4.359	IND	IND	0.102	0.106
18.RDC_P104	2019-05-06	2019-05-06	NEG	NEG	18.237	8.839	Basic Protection	NEG	0.038	0.01	IND	POS	1.012	1.112	POS	POS	1.434	1.495	IND	POS	1.038	1.634	NEG	NEG	0.064	0.072
18.RDC_P105	2019-05-06	2019-05-06	NEG	IND	36.828	75.473	Basic Protection	Basic Protection	0.049	0.041	NEG	POS	0.729	1.468	POS	POS	3.096	6.161	POS	POS	2.634	4.011	NEG	IND	0.071	0.119
18.RDC_P106	2019-05-06	2019-05-06	NEG	NEG	18.879	47.992	Basic Protection	Maxim Protec	0.077	0.196	NEG	POS	0.73	1.365	IND	IND	1.073	0.926	POS	POS	2.18	4.688	NEG	IND	0.078	0.148
Result 42 plasmas (gold-standard) with cut-off provided by VirClia								Result 42 DBS with plasma cut-off
	Measles	Mumps	Rubella	Pertussis	Diphtheria	Tetanus			Measles	Mumps	Rubella	Pertussis	Diphtheria	Tetanus
Immunized	27	29	39	1	30	3		Immunized	31	41	41	2	42	7
	0.6428	0.6905	0.9285	0.0238	0.7142	0.0714			0.738	0.9762	0.9762	0.0476	1	0.1667
Undetermined	3	4	1	2	12	18		Undetermined	5	1	1	4	0	18
	0.0714	0.0952	0.0238	0.0476	0.2857	0.4282			0.119	0.0238	0.0238	0.0952	0	0.43
Not immunized	12	9	2	39	0	21		Not immunized	6	0	0	36	0	17
	0.2857	0.214	0.0476	0.9285		0.5			0.1428	0	0	0.8571	0	0.4048
Total	42	42	42	42	42	42		Total	42	42	42	42	42	42
	1	1	1	1	1	1			1	1	1	1	1	1
	Measles	Mumps	Rubella	Pertussis	Diphtheria	Tetanus
VirCell cut-off	1.1	1.1	1.1	>120	≥0,1max protect 0,01-0,09 basic protect	>0,2
Optimal cut-off DBS	≥2,7 index	≥5,19 index	≥1,84 index	≥586IU/mL	≥0,09IU/mL	≥0,24 IU/mL
Max specificity cut-off DBS	≥2,83 index	≥6,18 index	≥3,97 index	≥586 IU/mL	≥0,1 IU/mL	≥0,5 IU/mL

## Sheet: optimum cut-off
Supplementary Table 2. Specific correlation between plasma and DBS in each of 42 child with paired DBS/plasma considering different cut-offs: Vircell (see Table 1), optimum (see Table 3) and maximum specificity (see Table 3)
EpiMol,HIV-1 molecular epidemiology laboratory; VM, vaccine marker; DBS, dried blood spots; PL, plasma; IU, international units; mL, millilitre; Neg, negative; Ind, undeterminated; Pos, positive.
EpiMol code	Analysis date VM DBS	Analysis date VM PL	DBS Pertussis Result	PL Pertussis Result	DBS Pertussis IU/mL	PL Pertussis IU/mL	DBS Diphtheria Result	PL Diphtheria Result	DBS Diphtheria IU/Ml	PL Diphtheria IU/Ml	DBS Measles Result	PL Measles Result	DBS Measles Index	PL Measles Index	DBS Mumps Result	PL Mumps Result	DBS Mumps Index	PL Mumps Index	DBS Rubella Result	PL Rubella Result	DBS Rubella Index	PL Rubella Index	DBS Tetanus Result	PL Tetanus Result	DBS Tetanus IU/Ml	PL Tetanus IU/ml
17.RDC_P4	2019-04-25	2019-04-29	NEG	NEG	27.071	9.572	NEG	NEG	0.034	0.041	POS	POS	3.189	4.372	NEG	NEG	4.69	1.078	NEG	NEG	1.477	1.022	NEG	NEG	0.086	0.021
17.RDC_P5	2019-04-25	2019-04-29	NEG	NEG	22.071	8.856	POS	NEG	0.093	0.009	POS	NEG	4.587	1.514	POS	POS	5.243	5.48	POS	NEG	3.97	0.05	NEG	NEG	0.191	0.16
17.RDC_P10	2019-04-25	2019-04-29	NEG	NEG	26.857	13.649	NEG	POS	0.045	0.148	POS	POS	3.414	4.706	NEG	NEG	4.907	4.995	POS	POS	6.84	3.062	NEG	NEG	0.077	0.088
17.RDC_P11	2019-04-25	2019-04-29	NEG	NEG	42.264	12.609	NEG	NEG	0.063	0.024	NEG	NEG	1.804	0.861	NEG	NEG	4.787	0.484	POS	POS	3.64	4.113	NEG	NEG	0.107	0.015
17.RDC_P13	2019-04-25	2019-04-29	NEG	NEG	35.74	34.066	NEG	NEG	0.032	0.021	POS	NEG	2.836	2.317	NEG	NEG	3.33	0.115	POS	POS	3.492	3.766	NEG	NEG	0.068	0.009
17.RDC_P33	2019-04-25	2019-04-29	NEG	NEG	29.508	5.41	POS	POS	0.103	0.268	NEG	NEG	1.685	0.167	POS	POS	5.656	2.757	POS	POS	3.787	4.47	NEG	NEG	0.093	0.028
17.RDC_P34	2019-04-25	2019-04-29	NEG	NEG	53.789	17.105	NEG	NEG	0.088	0.035	NEG	NEG	2.089	0.449	POS	NEG	6.181	0.776	POS	POS	2.694	2.341	NEG	NEG	0.219	0.057
17.RDC_P44	2019-04-25	2019-04-29	NEG	NEG	18.647	88.525	POS	NEG	0.125	0.023	POS	POS	6.894	2.955	POS	POS	5.212	9.759	POS	POS	5.074	3.339	POS	NEG	0.496	0.107
17.RDC_P47	2019-04-25	2019-04-29	NEG	NEG	64.311	5.032	NEG	NEG	0.083	0.006	NEG	NEG	2.213	0.476	POS	POS	9.42	3.185	POS	POS	5.343	5.594	NEG	NEG	0.13	0.037
17.RDC_P48	2019-04-25	2019-04-29	NEG	NEG	64.242	2.258	POS	POS	6.521	4.749	NEG	NEG	1.888	0.497	POS	NEG	5.767	0.767	POS	POS	4.298	3.238	NEG	NEG	0.136	0.018
17.RDC_P49	2019-04-25	2019-04-29	NEG	NEG	36.367	20.565	NEG	NEG	0.065	0.028	NEG	NEG	2.587	0.897	POS	POS	7.072	1.559	POS	POS	4.547	4.357	NEG	NEG	0.149	0.166
17.RDC_P52	2019-04-25	2019-04-29	NEG	NEG	22.898	58.28	NEG	NEG	0.037	0.03	NEG	NEG	0.867	0.301	NEG	NEG	4.228	1.319	POS	POS	2.366	3.519	NEG	NEG	0.051	0.025
17.RDC_P53	2019-04-26	2019-04-30	NEG	NEG	53.677	3.072	NEG	NEG	0.062	0.012	NEG	NEG	2.044	0.278	NEG	NEG	3.418	0.214	POS	POS	5.832	6.621	NEG	NEG	0.115	0.027
17.RDC_P57	2019-04-26	2019-04-30	NEG	NEG	39.562	15.407	NEG	NEG	0.043	0.015	NEG	NEG	2.217	2.146	POS	POS	5.774	6.001	POS	POS	4.258	4.802	NEG	NEG	0.146	0.111
17.RDC_P59	2019-04-26	2019-04-30	NEG	NEG	53.099	14.19	POS	POS	0.251	0.473	POS	NEG	2.833	2.626	POS	POS	6.749	6.27	POS	POS	5.641	5.154	NEG	NEG	0.086	0.032
17.RDC_P60	2019-04-26	2019-04-30	POS	POS	586.043	806.744	POS	NEG	0.106	0.077	POS	POS	4.897	5.581	POS	NEG	6.199	3.808	POS	POS	4.799	3.338	NEG	NEG	0.163	0.072
17.RDC_E6	2019-05-07	2019-04-30	NEG	NEG	26.44	43.736	POS	POS	0.761	2.132	POS	NEG	2.883	2.075	POS	NEG	8.694	3.049	POS	POS	6.728	3.529	POS	NEG	0.409	0.162
18.RDC_P69	2019-04-26	2019-05-30	NEG	NEG	39.586	6.071	NEG	NEG	0.036	0.006	NEG	NEG	1.785	1.64	NEG	NEG	2.425	1.723	POS	NEG	1.89	1.482	NEG	NEG	0.083	0.081
18.RDC_P70	2019-04-26	2019-04-30	NEG	NEG	25.428	8.196	NEG	NEG	0.034	0.019	NEG	NEG	0.894	0.389	NEG	NEG	1.603	0.774	POS	POS	4.924	5.326	NEG	NEG	0.07	0.062
18.RDC_P71	2019-04-26	2019-04-30	NEG	NEG	89.77	13.929	POS	NEG	0.093	0.02	NEG	NEG	1.99	1.011	NEG	NEG	4.463	1.772	NEG	NEG	1.773	0.72	NEG	NEG	0.156	0.093
18.RDC_P73	2019-05-07	2019-04-30	NEG	NEG	27.114	7.131	NEG	NEG	0.038	0.024	NEG	NEG	1.29	1.273	NEG	NEG	3.683	0.987	POS	POS	6.133	5.387	NEG	NEG	0.059	0.057
18.RDC_P74	2019-05-07	2019-04-30	NEG	NEG	20.293	4.684	NEG	NEG	0.025	0.005	POS	POS	3.478	3.683	POS	POS	8.735	6.779	POS	POS	4.439	3.623	NEG	NEG	0.064	0.046
18.RDC_P76	2019-05-07	2019-04-30	NEG	NEG	56.192	24.882	NEG	NEG	0.062	0.01	POS	NEG	2.722	1.807	POS	POS	9.033	6.4	POS	POS	2.698	2.431	NEG	NEG	0.128	0.103
18.RDC_P77	2019-05-07	2019-04-30	NEG	NEG	22.416	43.716	POS	NEG	0.096	0.032	POS	POS	10.728	6.189	POS	POS	19.908	14.772	POS	POS	12.844	7.004	POS	POS	4.774	3.396
18.RDC_P88	2019-04-26	2019-04-30	NEG	NEG	59.104	26.507	NEG	NEG	0.08	0.014	NEG	POS	2.29	2.931	NEG	NEG	3.256	2.552	POS	POS	3.346	3.077	NEG	NEG	0.14	0.121
18.RDC_P89	2019-04-26	2019-04-30	NEG	NEG	67.288	34.882	POS	NEG	0.104	0.039	NEG	NEG	0.933	0.882	NEG	NEG	4.736	2.626	POS	POS	1.864	2.121	NEG	NEG	0.149	0.116
18.RDC_P90	2019-04-26	2019-04-30	NEG	NEG	15.614	23.345	POS	NEG	0.128	0.02	POS	POS	3.1	2.731	POS	NEG	5.198	1.107	POS	POS	2.427	2.623	NEG	NEG	0.236	0.141
18.RDC_P91	2019-04-26	2019-04-30	NEG	NEG	29.192	29.139	POS	POS	0.135	0.21	NEG	NEG	0.948	1.408	NEG	NEG	2.675	2.908	NEG	POS	1.645	2.331	NEG	NEG	0.079	0.076
18.RDC_P92	2019-05-03	2019-05-03	NEG	NEG	49.186	12.961	POS	POS	0.134	0.189	POS	POS	3.099	4.02	POS	NEG	6.662	0.925	POS	POS	3.534	5.119	NEG	NEG	0.146	0.182
18.RDC_P93	2019-05-03	2019-05-03	NEG	NEG	27.411	5.995	NEG	NEG	0.037	0.009	NEG	NEG	0.625	0.738	NEG	NEG	2.129	0.465	NEG	POS	1.478	2.737	NEG	NEG	0.148	0.154
18.RDC_P94	2019-05-03	2019-05-03	NEG	NEG	33.02	9.516	NEG	POS	0.066	0.123	NEG	NEG	0.556	1.048	NEG	NEG	1.574	0.515	POS	POS	2.013	3.545	NEG	POS	0.235	0.385
18.RDC_P95	2019-05-03	2019-05-03	NEG	NEG	34.579	16.486	NEG	NEG	0.024	0.01	NEG	NEG	1.888	1.841	NEG	NEG	1.951	1.891	POS	POS	3.208	3.614	NEG	NEG	0.064	0.103
18.RDC_P96	2019-05-03	2019-05-03	NEG	NEG	50.835	11.272	POS	NEG	0.097	0.01	POS	NEG	3.257	2.492	POS	NEG	5.336	4.823	POS	POS	2.833	2.715	NEG	NEG	0.12	0.08
18.RDC_P98	2019-05-03	2019-05-03	NEG	NEG	8.46	15.94	NEG	NEG	0.059	0.012	NEG	POS	2.021	6.463	NEG	NEG	3.569	3.806	POS	POS	2.915	5.832	NEG	NEG	0.141	0.128
18.RDC_P99	2019-05-03	2019-05-03	NEG	NEG	50.597	45.671	NEG	NEG	0.04	0.055	POS	NEG	5.974	2.016	NEG	NEG	3.945	2.684	POS	POS	5.061	3.886	NEG	NEG	0.106	0.238
18.RDC_P100	2019-05-06	2019-05-06	NEG	NEG	31.981	30.618	NEG	NEG	0.029	0.008	NEG	NEG	1.087	0.838	POS	POS	8.063	6.973	POS	POS	1.943	3.176	NEG	NEG	0.063	0.063
18.RDC_P101	2019-05-06	2019-05-06	NEG	NEG	215.268	20.483	POS	NEG	0.151	0.016	POS	NEG	2.806	0.934	POS	POS	10.247	5.792	POS	POS	6.081	4.732	POS	NEG	0.26	0.123
18.RDC_P102	2019-05-06	2019-05-06	NEG	NEG	29.688	6.647	NEG	NEG	0.036	0.006	POS	POS	4.598	3.891	NEG	NEG	5.066	0.407	POS	POS	3.19	2.851	NEG	NEG	0.072	0.04
18.RDC_P103	2019-05-06	2019-05-06	NEG	NEG	18.611	3.926	NEG	NEG	0.042	0.009	NEG	POS	0.93	3.891	NEG	NEG	3.15	1.662	POS	POS	4.357	4.359	NEG	NEG	0.102	0.106
18.RDC_P104	2019-05-06	2019-05-06	NEG	NEG	18.237	8.839	NEG	NEG	0.038	0.01	NEG	POS	1.012	1.112	NEG	NEG	1.434	1.495	NEG	NEG	1.038	1.634	NEG	NEG	0.064	0.072
18.RDC_P105	2019-05-06	2019-05-06	NEG	NEG	36.828	75.473	NEG	NEG	0.049	0.041	NEG	POS	0.729	1.468	NEG	NEG	3.096	6.161	POS	POS	2.634	4.011	NEG	NEG	0.071	0.119
18.RDC_P106	2019-05-06	2019-05-06	NEG	NEG	18.879	47.992	NEG	POS	0.077	0.196	NEG	POS	0.73	1.365	NEG	NEG	1.073	0.926	POS	POS	2.18	4.688	NEG	NEG	0.078	0.148
Result 42 DBS with optimal sensitivity and specificity cut-off
	Measles	Mumps	Rubella	Pertussis	Diphtheria	Tetanus
Immunized	17	19	37	1	15	4
	0.4048	0.4524	0.881	0.0238	0.3571	0.0952
Not immunized	25	23	5	41	27	38
	0.5952	0.5476	0.119	0.9762	0.6429	0.9048
Total	42	42	42	42	42	42
	1	1	1	1	1	1
	Measles	Mumps	Rubella	Pertussis	Diphtheria	Tetanus
VirCell cut-off	1.1	1.1	1.1	>120	≥0,1max protect 0,01-0,09 basic protect	>0,2
Optimal cut-off DBS	≥2,7 index	≥5,19 index	≥1,84 index	≥586IU/mL	≥0,09IU/mL	≥0,24 IU/mL
Max specificity cut-off DBS	≥2,83 index	≥6,18 index	≥3,97 index	≥586 IU/mL	≥0,1 IU/mL	≥0,5 IU/mL

## Sheet: maximum specificity cut-off
Supplementary Table 2. Specific correlation between plasma and DBS in each of 42 child with paired DBS/plasma considering different cut-offs: Vircell (see Table 1), optimum (see Table 3) and maximum specificity (see Table 3)
EpiMol,HIV-1 molecular epidemiology laboratory; VM, vaccine marker; DBS, dried blood spots; PL, plasma; IU, international units; ml, millilitre; Neg, negative; Ind, undeterminated; Pos, positive.
EpiMol code	Analysis date VM DBS	Analysis date VM PL	DBS Pertussis Result	PL Pertussis Result	DBS Pertussis IU/mL	PL Pertussis IU/mL	DBS Diphtheria Result	PL Diphtheria Result	DBS Diphtheria IU/Ml	PL Diphtheria IU/Ml	DBS Measles Result	PL Measles Result	DBS Measles Index	PL Measles Index	DBS Mumps Result	PL Mumps Result	DBS Mumps Index	PL Mumps Index	DBS Rubella Result	PL Rubella Result	DBS Rubella Index	PL Rubella Index	DBS Tetanus Result	PL Tetanus Result	DBS Tetanus IU/Ml	PL Tetanus IU/ml
17.RDC_P4	2019-04-25	2019-04-29	NEG	NEG	27.071	9.572	NEG	NEG	0.034	0.041	POS	POS	3.189	4.372	NEG	NEG	4.69	1.078	NEG	NEG	1.477	1.022	NEG	NEG	0.086	0.021
17.RDC_P5	2019-04-25	2019-04-29	NEG	NEG	22.071	8.856	NEG	NEG	0.093	0.009	POS	NEG	4.587	1.514	NEG	NEG	5.243	5.48	POS	NEG	3.97	0.05	NEG	NEG	0.191	0.16
17.RDC_P10	2019-04-25	2019-04-29	NEG	NEG	26.857	13.649	NEG	POS	0.045	0.148	POS	POS	3.414	4.706	NEG	NEG	4.907	4.995	POS	NEG	6.84	3.062	NEG	NEG	0.077	0.088
17.RDC_P11	2019-04-25	2019-04-29	NEG	NEG	42.264	12.609	NEG	NEG	0.063	0.024	NEG	NEG	1.804	0.861	NEG	NEG	4.787	0.484	NEG	POS	3.64	4.113	NEG	NEG	0.107	0.015
17.RDC_P13	2019-04-25	2019-04-29	NEG	NEG	35.74	34.066	NEG	NEG	0.032	0.021	POS	NEG	2.836	2.317	NEG	NEG	3.33	0.115	NEG	NEG	3.492	3.766	NEG	NEG	0.068	0.009
17.RDC_P33	2019-04-25	2019-04-29	NEG	NEG	29.508	5.41	POS	POS	0.103	0.268	NEG	NEG	1.685	0.167	NEG	NEG	5.656	2.757	NEG	POS	3.787	4.47	NEG	NEG	0.093	0.028
17.RDC_P34	2019-04-25	2019-04-29	NEG	NEG	53.789	17.105	NEG	NEG	0.088	0.035	NEG	NEG	2.089	0.449	POS	NEG	6.181	0.776	NEG	NEG	2.694	2.341	NEG	NEG	0.219	0.057
17.RDC_P44	2019-04-25	2019-04-29	NEG	NEG	18.647	88.525	POS	NEG	0.125	0.023	POS	POS	6.894	2.955	NEG	POS	5.212	9.759	POS	NEG	5.074	3.339	NEG	NEG	0.496	0.107
17.RDC_P47	2019-04-25	2019-04-29	NEG	NEG	64.311	5.032	NEG	NEG	0.083	0.006	NEG	NEG	2.213	0.476	POS	NEG	9.42	3.185	POS	POS	5.343	5.594	NEG	NEG	0.13	0.037
17.RDC_P48	2019-04-25	2019-04-29	NEG	NEG	64.242	2.258	POS	POS	6.521	4.749	NEG	NEG	1.888	0.497	NEG	NEG	5.767	0.767	POS	NEG	4.298	3.238	NEG	NEG	0.136	0.018
17.RDC_P49	2019-04-25	2019-04-29	NEG	NEG	36.367	20.565	NEG	NEG	0.065	0.028	NEG	NEG	2.587	0.897	POS	NEG	7.072	1.559	POS	POS	4.547	4.357	NEG	NEG	0.149	0.166
17.RDC_P52	2019-04-25	2019-04-29	NEG	NEG	22.898	58.28	NEG	NEG	0.037	0.03	NEG	NEG	0.867	0.301	NEG	NEG	4.228	1.319	NEG	NEG	2.366	3.519	NEG	NEG	0.051	0.025
17.RDC_P53	2019-04-26	2019-04-30	NEG	NEG	53.677	3.072	NEG	NEG	0.062	0.012	NEG	NEG	2.044	0.278	NEG	NEG	3.418	0.214	POS	POS	5.832	6.621	NEG	NEG	0.115	0.027
17.RDC_P57	2019-04-26	2019-04-30	NEG	NEG	39.562	15.407	NEG	NEG	0.043	0.015	NEG	NEG	2.217	2.146	NEG	NEG	5.774	6.001	POS	POS	4.258	4.802	NEG	NEG	0.146	0.111
17.RDC_P59	2019-04-26	2019-04-30	NEG	NEG	53.099	14.19	POS	POS	0.251	0.473	POS	NEG	2.833	2.626	POS	POS	6.749	6.27	POS	POS	5.641	5.154	NEG	NEG	0.086	0.032
17.RDC_P60	2019-04-26	2019-04-30	POS	POS	586.043	806.744	POS	NEG	0.106	0.077	POS	POS	4.897	5.581	POS	NEG	6.199	3.808	POS	NEG	4.799	3.338	NEG	NEG	0.163	0.072
17.RDC_E6	2019-05-07	2019-04-30	NEG	NEG	26.44	43.736	POS	POS	0.761	2.132	POS	NEG	2.883	2.075	POS	NEG	8.694	3.049	POS	NEG	6.728	3.529	NEG	NEG	0.409	0.162
18.RDC_P69	2019-04-26	2019-05-30	NEG	NEG	39.586	6.071	NEG	NEG	0.036	0.006	NEG	NEG	1.785	1.64	NEG	NEG	2.425	1.723	NEG	NEG	1.89	1.482	NEG	NEG	0.083	0.081
18.RDC_P70	2019-04-26	2019-04-30	NEG	NEG	25.428	8.196	NEG	NEG	0.034	0.019	NEG	NEG	0.894	0.389	NEG	NEG	1.603	0.774	POS	POS	4.924	5.326	NEG	NEG	0.07	0.062
18.RDC_P71	2019-04-26	2019-04-30	NEG	NEG	89.77	13.929	NEG	NEG	0.093	0.02	NEG	NEG	1.99	1.011	NEG	NEG	4.463	1.772	NEG	NEG	1.773	0.72	NEG	NEG	0.156	0.093
18.RDC_P73	2019-05-07	2019-04-30	NEG	NEG	27.114	7.131	NEG	NEG	0.038	0.024	NEG	NEG	1.29	1.273	NEG	NEG	3.683	0.987	POS	POS	6.133	5.387	NEG	NEG	0.059	0.057
18.RDC_P74	2019-05-07	2019-04-30	NEG	NEG	20.293	4.684	NEG	NEG	0.025	0.005	POS	POS	3.478	3.683	POS	POS	8.735	6.779	POS	NEG	4.439	3.623	NEG	NEG	0.064	0.046
18.RDC_P76	2019-05-07	2019-04-30	NEG	NEG	56.192	24.882	NEG	NEG	0.062	0.01	NEG	NEG	2.722	1.807	POS	POS	9.033	6.4	NEG	NEG	2.698	2.431	NEG	NEG	0.128	0.103
18.RDC_P77	2019-05-07	2019-04-30	NEG	NEG	22.416	43.716	NEG	NEG	0.096	0.032	POS	POS	10.728	6.189	POS	POS	19.908	14.772	POS	POS	12.844	7.004	POS	POS	4.774	3.396
18.RDC_P88	2019-04-26	2019-04-30	NEG	NEG	59.104	26.507	NEG	NEG	0.08	0.014	NEG	POS	2.29	2.931	NEG	NEG	3.256	2.552	NEG	NEG	3.346	3.077	NEG	NEG	0.14	0.121
18.RDC_P89	2019-04-26	2019-04-30	NEG	NEG	67.288	34.882	POS	NEG	0.104	0.039	NEG	NEG	0.933	0.882	NEG	NEG	4.736	2.626	NEG	NEG	1.864	2.121	NEG	NEG	0.149	0.116
18.RDC_P90	2019-04-26	2019-04-30	NEG	NEG	15.614	23.345	POS	NEG	0.128	0.02	POS	NEG	3.1	2.731	NEG	NEG	5.198	1.107	NEG	NEG	2.427	2.623	NEG	NEG	0.236	0.141
18.RDC_P91	2019-04-26	2019-04-30	NEG	NEG	29.192	29.139	POS	POS	0.135	0.21	NEG	NEG	0.948	1.408	NEG	NEG	2.675	2.908	NEG	NEG	1.645	2.331	NEG	NEG	0.079	0.076
18.RDC_P92	2019-05-03	2019-05-03	NEG	NEG	49.186	12.961	POS	POS	0.134	0.189	POS	POS	3.099	4.02	POS	NEG	6.662	0.925	NEG	POS	3.534	5.119	NEG	NEG	0.146	0.182
18.RDC_P93	2019-05-03	2019-05-03	NEG	NEG	27.411	5.995	NEG	NEG	0.037	0.009	NEG	NEG	0.625	0.738	NEG	NEG	2.129	0.465	NEG	NEG	1.478	2.737	NEG	NEG	0.148	0.154
18.RDC_P94	2019-05-03	2019-05-03	NEG	NEG	33.02	9.516	NEG	POS	0.066	0.123	NEG	NEG	0.556	1.048	NEG	NEG	1.574	0.515	NEG	NEG	2.013	3.545	NEG	NEG	0.235	0.385
18.RDC_P95	2019-05-03	2019-05-03	NEG	NEG	34.579	16.486	NEG	NEG	0.024	0.01	NEG	NEG	1.888	1.841	NEG	NEG	1.951	1.891	NEG	NEG	3.208	3.614	NEG	NEG	0.064	0.103
18.RDC_P96	2019-05-03	2019-05-03	NEG	NEG	50.835	11.272	NEG	NEG	0.097	0.01	POS	NEG	3.257	2.492	NEG	NEG	5.336	4.823	NEG	NEG	2.833	2.715	NEG	NEG	0.12	0.08
18.RDC_P98	2019-05-03	2019-05-03	NEG	NEG	8.46	15.94	NEG	NEG	0.059	0.012	NEG	POS	2.021	6.463	NEG	NEG	3.569	3.806	NEG	POS	2.915	5.832	NEG	NEG	0.141	0.128
18.RDC_P99	2019-05-03	2019-05-03	NEG	NEG	50.597	45.671	NEG	NEG	0.04	0.055	POS	NEG	5.974	2.016	NEG	NEG	3.945	2.684	POS	NEG	5.061	3.886	NEG	NEG	0.106	0.238
18.RDC_P100	2019-05-06	2019-05-06	NEG	NEG	31.981	30.618	NEG	NEG	0.029	0.008	NEG	NEG	1.087	0.838	POS	POS	8.063	6.973	NEG	NEG	1.943	3.176	NEG	NEG	0.063	0.063
18.RDC_P101	2019-05-06	2019-05-06	NEG	NEG	215.268	20.483	POS	NEG	0.151	0.016	NEG	NEG	2.806	0.934	POS	NEG	10.247	5.792	POS	POS	6.081	4.732	NEG	NEG	0.26	0.123
18.RDC_P102	2019-05-06	2019-05-06	NEG	NEG	29.688	6.647	NEG	NEG	0.036	0.006	POS	POS	4.598	3.891	NEG	NEG	5.066	0.407	NEG	NEG	3.19	2.851	NEG	NEG	0.072	0.04
18.RDC_P103	2019-05-06	2019-05-06	NEG	NEG	18.611	3.926	NEG	NEG	0.042	0.009	NEG	POS	0.93	3.891	NEG	NEG	3.15	1.662	POS	POS	4.357	4.359	NEG	NEG	0.102	0.106
18.RDC_P104	2019-05-06	2019-05-06	NEG	NEG	18.237	8.839	NEG	NEG	0.038	0.01	NEG	NEG	1.012	1.112	NEG	NEG	1.434	1.495	NEG	NEG	1.038	1.634	NEG	NEG	0.064	0.072
18.RDC_P105	2019-05-06	2019-05-06	NEG	NEG	36.828	75.473	NEG	NEG	0.049	0.041	NEG	NEG	0.729	1.468	NEG	NEG	3.096	6.161	NEG	POS	2.634	4.011	NEG	NEG	0.071	0.119
18.RDC_P106	2019-05-06	2019-05-06	NEG	NEG	18.879	47.992	NEG	POS	0.077	0.196	NEG	NEG	0.73	1.365	NEG	NEG	1.073	0.926	NEG	POS	2.18	4.688	NEG	NEG	0.078	0.148
Result 42 DBS with optimal sensitivity and specificity cut-off
	Measles	Mumps	Rubella	Pertussis	Diphtheria	Tetanus
Immunized	15	12	18	1	11	1
	0.3571	0.2857	0.4285	0.0238	0.262	0.0238
Not immunized	27	30	24	41	31	41
	0.6428	0.7142	0.5714	0.9762	0.7381	0.9762
Total	42	42	42	42	42	42
	1	1	1	1	1	1
	Measles	Mumps	Rubella	Pertussis	Diphtheria	Tetanus
VirCell cut-off	1.1	1.1	1.1	>120	≥0,1max protect 0,01-0,09 basic protect	>0,2
Optimal cut-off DBS	≥2,7 index	≥5,19 index	≥1,84 index	≥586IU/mL	≥0,09IU/mL	≥0,24 IU/mL
Max specificity cut-off DBS	≥2,83 index	≥6,18 index	≥3,97 index	≥586 IU/mL	≥0,1 IU/mL	≥0,5 IU/mL
