# Supplementary material for: Immune surveillance for six vaccinable pathogens using paired plasma and dried blood spots in HIV infected and uninfected children in Kinshasa
Source: Sci Rep. 2022 May 13;12:7920. doi: 10.1038/s41598-022-12052-4 (PMC9106688; doi:10.1038/s41598-022-12052-4)
Supplement: Supplementary file 3 — Supplementary Information 3. [file 41598_2022_12052_MOESM3_ESM.xlsx]

## Sheet: Hoja1
Supplementary Table 3. Specific correlation between levels of reactive IgG in DBS from 143 children with and without HIV considering both maximum specificity and optimal cut-offs provided in Table 3.
EpiMol,HIV-1 molecular epidemiology laboratory; VM, vaccine marker; DBS, dried blood spots; max.spec, maximum specificity; IU, international units; ml, millilitre; Neg, negative; Pos, positive.
	EpiMol code	Analysis date VM DBS	DBS Pertussis max.spec cut-off	DBS Pertussis optimal cut-off	DBS Pertussis IU/mL	DBS Diphtheria max.spec cut-off	DBS Diphtheria optimal cut-off	DBS Diphtheria UI/ml	DBS Measles max.spec cut-off	DBS Measles optimal cut-off	DBS Measles Index	DBS Mumps max.spec cut-off	DBS Mumps optimal cut-off	DBS Mumps Index	DBS Rubella max.spec cut-off	DBS Rubella optimal cut-off	DBS Rubella Index	DBS Tetanus max.spec cut-off	DBS Tetanus optimal cut-off	DBS Tetanus UI/ml
H I V - C H I L D R E N	RDC_P1	2019-05-08	NEG	NEG	2.205	POS	POS	0.535	NEG	NEG	0.62	NEG	NEG	1.177	NEG	NEG	0.747	POS	POS	0.527
	RDC_P2	2019-05-08	NEG	NEG	45.677	NEG	NEG	0.03	POS	POS	7.092	NEG	NEG	4.095	NEG	POS	3.385	POS	POS	1.072
	RDC_P6	2019-05-08	NEG	NEG	18.954	POS	POS	0.1	POS	POS	3.241	NEG	NEG	3.737	NEG	NEG	0.614	NEG	NEG	0.112
	RDC_P12	2019-05-08	NEG	NEG	12.44	POS	POS	0.774	NEG	NEG	0.428	NEG	NEG	0.728	NEG	NEG	0.728	NEG	POS	0.244
	RDC_P14	2019-05-08	NEG	NEG	20.181	NEG	NEG	0.02	NEG	NEG	1.611	NEG	NEG	1.407	POS	POS	4.712	NEG	NEG	0.043
	RDC_P15	2019-05-22	NEG	NEG	34.951	NEG	NEG	0.031	NEG	NEG	1.106	NEG	NEG	3.509	NEG	POS	3.471	NEG	NEG	0.144
	RDC_P16	2019-05-08	NEG	NEG	40.639	POS	POS	0.17	NEG	NEG	2.566	NEG	NEG	3.789	NEG	NEG	0.463	NEG	NEG	0.229
	RDC_P17	2019-05-08	NEG	NEG	27.314	NEG	NEG	0.022	NEG	NEG	1.321	NEG	NEG	2.874	POS	POS	4.309	NEG	NEG	0.076
	RDC_P18	2019-05-08	NEG	NEG	26.957	NEG	NEG	0.033	POS	POS	4.676	POS	POS	6.282	NEG	NEG	0.685	NEG	POS	0.407
	RDC_P19	2019-05-08	NEG	NEG	21.836	NEG	NEG	0.061	NEG	NEG	2.683	NEG	NEG	0.965	NEG	NEG	0.474	NEG	POS	0.255
	RDC_P20	2019-05-08	NEG	NEG	22.079	NEG	NEG	0.023	NEG	NEG	2.657	NEG	NEG	1.398	POS	POS	5.094	NEG	NEG	0.156
	RDC_P21	2019-05-08	NEG	NEG	19.85	POS	POS	0.111	NEG	NEG	0.811	NEG	NEG	5.079	NEG	POS	3.098	NEG	NEG	0.107
	RDC_P22	2019-05-09	NEG	NEG	21.317	POS	POS	0.324	NEG	NEG	1.558	POS	POS	7.735	POS	POS	5.571	NEG	NEG	0.091
	RDC_P23	2019-05-09	NEG	NEG	44.9	NEG	NEG	0.033	POS	POS	2.919	NEG	POS	5.31	POS	POS	5.012	NEG	NEG	0.091
	RDC_P24	2019-05-09	NEG	NEG	25.214	POS	POS	0.217	NEG	NEG	2.279	POS	POS	6.957	POS	POS	6.501	NEG	NEG	0.159
	RDC_P25	2019-05-09	NEG	NEG	22.042	POS	POS	0.151	NEG	NEG	1.6	NEG	NEG	3.823	POS	POS	5.789	NEG	NEG	0.137
	RDC_P26	2019-05-09	NEG	NEG	12.258	POS	POS	0.253	NEG	NEG	0.938	POS	POS	7.234	NEG	NEG	0.609	NEG	POS	0.288
	RDC_P27	2019-05-09	NEG	NEG	14.915	NEG	NEG	0.061	POS	POS	6.16	NEG	NEG	3.723	POS	POS	4.686	NEG	NEG	0.075
	RDC_P28	2019-05-09	NEG	NEG	11.932	POS	POS	4.277	NEG	NEG	2.447	POS	POS	6.349	NEG	NEG	0.991	NEG	NEG	0.073
	RDC_P29	2019-05-09	NEG	NEG	42.134	NEG	POS	0.093	POS	POS	7.062	NEG	NEG	5.046	NEG	NEG	0.821	POS	POS	1.376
	RDC_P30	2019-05-10	NEG	NEG	16.344	POS	POS	0.236	NEG	NEG	2.316	NEG	NEG	1.335	NEG	POS	3.479	NEG	POS	0.394
	RDC_P31	2019-05-10	NEG	NEG	33.664	NEG	NEG	0.079	NEG	NEG	0.839	NEG	POS	5.895	NEG	POS	3.826	NEG	NEG	0.092
	RDC_P32	2019-05-10	NEG	NEG	47.951	NEG	NEG	0.074	POS	POS	4.54	POS	POS	6.874	POS	POS	6.573	NEG	POS	0.242
	RDC_P36	2019-05-10	NEG	NEG	24.529	POS	POS	0.275	NEG	POS	2.724	POS	POS	7.047	POS	POS	5.397	NEG	NEG	0.137
	RDC_P37	2019-05-10	NEG	NEG	13.095	POS	POS	0.155	POS	POS	6.031	POS	POS	8.696	POS	POS	5.695	NEG	NEG	0.216
	RDC_P38	2019-05-10	NEG	NEG	28.465	POS	POS	0.184	POS	POS	5.289	NEG	NEG	5.002	POS	POS	6.038	POS	POS	0.959
	RDC_P39	2019-05-10	NEG	NEG	13.607	NEG	NEG	0.06	POS	POS	6.631	NEG	POS	5.351	POS	POS	5.132	NEG	NEG	0.208
	RDC_P40	2019-05-10	NEG	NEG	127.92	NEG	NEG	0.024	POS	POS	6.077	POS	POS	6.93	NEG	NEG	0.54	NEG	NEG	0.078
	RDC_P41	2019-05-13	NEG	NEG	33.543	POS	POS	0.456	POS	POS	3.096	POS	POS	7.766	POS	POS	6.495	NEG	NEG	0.178
	RDC_P42	2019-05-13	NEG	NEG	10.15	NEG	NEG	0.082	NEG	NEG	2.148	NEG	NEG	2.164	NEG	NEG	0.775	NEG	NEG	0.116
	RDC_P43	2019-05-13	NEG	NEG	8.706	NEG	NEG	0.016	POS	POS	3.221	NEG	NEG	0.811	NEG	POS	2.217	NEG	NEG	0.08
	RDC_N1	2019-05-13	NEG	NEG	93.966	POS	POS	0.22	POS	POS	3.426	POS	POS	9.194	POS	POS	5.557	NEG	POS	0.429
	RDC_N2	2019-05-13	NEG	NEG	21.043	NEG	NEG	0.068	POS	POS	3.275	NEG	NEG	4.657	NEG	NEG	0.82	NEG	POS	0.396
	RDC_N3	2019-05-13	NEG	NEG	23.254	NEG	NEG	0.043	POS	POS	5.334	NEG	NEG	0.783	NEG	NEG	0.621	NEG	NEG	0.12
	RDC_N4	2019-05-13	NEG	NEG	20.054	NEG	NEG	0.029	POS	POS	4.456	NEG	NEG	4.084	NEG	NEG	1.494	NEG	POS	0.393
	RDC_N5	2019-05-13	NEG	NEG	283.701	POS	POS	0.122	POS	POS	2.994	POS	POS	6.661	NEG	NEG	0.656	NEG	NEG	0.171
	RDC_N6	2019-05-13	NEG	NEG	47.409	POS	POS	6.068	POS	POS	8.399	NEG	NEG	5.181	NEG	POS	2.919	POS	POS	1.847
	RDC_N7	2019-05-13	NEG	NEG	33.543	NEG	NEG	0.026	NEG	NEG	1.952	NEG	NEG	2.123	NEG	POS	3.806	NEG	NEG	0.062
	RDC_N8	2019-05-13	NEG	NEG	24.914	NEG	NEG	0.056	NEG	POS	2.707	NEG	POS	6.123	POS	POS	5.378	NEG	NEG	0.209
	RDC_N9	2019-05-13	NEG	NEG	50.427	POS	POS	0.132	POS	POS	6.15	POS	POS	6.215	NEG	POS	3.846	NEG	NEG	0.145
	RDC_N10	2019-05-14	NEG	NEG	3.101	POS	POS	0.256	POS	POS	4.956	NEG	NEG	0.911	POS	POS	6.251	NEG	POS	0.488
	RDC_N11	2019-05-14	NEG	NEG	9.355	NEG	NEG	0.061	POS	POS	3.304	POS	POS	7.013	POS	POS	5.276	NEG	NEG	0.109
	RDC_N12	2019-05-14	NEG	NEG	1.519	POS	POS	0.249	NEG	NEG	0.578	NEG	NEG	0.761	NEG	NEG	0.496	NEG	NEG	0.18
	RDC_N13	2019-05-14	NEG	NEG	4.452	NEG	NEG	0.046	POS	POS	3.722	NEG	POS	5.239	POS	POS	4.927	NEG	NEG	0.095
	RDC_N14	2019-05-14	NEG	NEG	13.599	NEG	NEG	0.036	NEG	NEG	1.821	NEG	POS	6.175	POS	POS	5.652	NEG	NEG	0.101
	RDC_N15	2019-05-14	NEG	NEG	27.289	NEG	NEG	0.086	POS	POS	5.222	NEG	POS	5.494	POS	POS	6.026	NEG	NEG	0.127
	RDC_N16	2019-05-14	NEG	NEG	28.685	POS	POS	0.195	POS	POS	3.585	POS	POS	7.325	POS	POS	5.542	NEG	NEG	0.109
	RDC_N17	2019-05-14	NEG	NEG	42.096	NEG	NEG	0.076	NEG	NEG	2.156	NEG	POS	5.696	NEG	NEG	0.666	NEG	NEG	0.079
	RDC_N18	2019-05-14	NEG	NEG	73.481	NEG	NEG	0.068	NEG	NEG	1.399	NEG	NEG	4.819	POS	POS	5.269	POS	POS	27.414
	RDC_N19	2019-05-14	NEG	NEG	34.529	NEG	NEG	0.044	POS	POS	6.097	POS	POS	7.991	NEG	NEG	0.83	NEG	POS	0.387
	RDC_N20	2019-05-14	NEG	NEG	21.393	NEG	NEG	0.028	POS	POS	5.722	NEG	NEG	3.314	NEG	NEG	0.596	NEG	NEG	0.072
	RDC_N21	2019-05-14	NEG	NEG	52.176	NEG	NEG	0.072	NEG	NEG	2.589	NEG	POS	5.886	POS	POS	4.04	NEG	NEG	0.166
	RDC_N22	2019-05-14	NEG	NEG	39.396	POS	POS	17.4	POS	POS	4.086	POS	POS	9.351	NEG	NEG	0.794	POS	POS	0.503
	RDC_N23	2019-05-14	NEG	NEG	75.971	POS	POS	0.444	POS	POS	6.426	NEG	NEG	4.243	NEG	NEG	0.836	POS	POS	2.154
	RDC_N24	2019-05-14	NEG	NEG	64.399	POS	POS	11.652	NEG	NEG	1.004	NEG	NEG	1.716	NEG	NEG	0.765	POS	POS	0.653
	RDC_N25	2019-05-14	NEG	NEG	40.224	NEG	NEG	0.023	POS	POS	3.916	POS	POS	8.349	POS	POS	4.651	POS	POS	5.524
	RDC_N26	2019-05-16	NEG	NEG	18.049	NEG	NEG	0.023	NEG	NEG	1.435	POS	POS	7.639	POS	POS	4.871	POS	POS	0.733
	RDC_N27	2019-05-16	NEG	NEG	57.651	NEG	NEG	0.026	NEG	POS	2.804	NEG	NEG	2.577	POS	POS	5.505	NEG	NEG	0.133
	RDC_N28	2019-05-16	NEG	NEG	34.901	NEG	NEG	0.058	NEG	NEG	1.354	POS	POS	6.205	POS	POS	4.386	NEG	NEG	0.093
	RDC_N29	2019-05-16	NEG	NEG	9.034	NEG	NEG	0.014	POS	POS	7.723	NEG	NEG	1.248	NEG	NEG	0.312	NEG	NEG	0.092
	RDC_N30	2019-05-16	NEG	NEG	13.165	NEG	NEG	0.041	POS	POS	7.102	NEG	NEG	2.799	NEG	NEG	0.43	NEG	POS	0.268
	RDC_N31	2019-05-16	NEG	NEG	67.224	POS	POS	0.268	POS	POS	7.816	NEG	NEG	2.848	NEG	NEG	0.597	POS	POS	0.976
	RDC_N32	2019-05-16	NEG	NEG	41.819	POS	POS	0.144	POS	POS	3.815	NEG	NEG	3.659	NEG	NEG	0.739	NEG	POS	0.469
	RDC_N33	2019-05-20	NEG	NEG	25.219	POS	POS	0.106	POS	POS	3.734	NEG	NEG	1.953	NEG	NEG	0.689	NEG	POS	0.403
	RDC_N34	2019-05-16	NEG	NEG	37.412	NEG	NEG	0.075	POS	POS	8.361	POS	POS	11.219	POS	POS	6.024	NEG	NEG	0.193
	RDC_N35	2019-05-16	NEG	NEG	17.286	NEG	NEG	0.062	NEG	NEG	1.605	NEG	NEG	4.894	POS	POS	5.744	POS	POS	0.574
	RDC_N36	2019-05-16	NEG	NEG	16.263	NEG	NEG	0.07	NEG	NEG	2.157	NEG	NEG	1.38	NEG	NEG	0.67	NEG	POS	0.391
	RDC_N38	2019-05-16	NEG	NEG	12.426	NEG	NEG	0.024	NEG	NEG	1.047	NEG	NEG	4.954	POS	POS	4.544	POS	POS	0.804
	RDC_N39	2019-05-16	NEG	NEG	2.067	POS	POS	0.461	POS	POS	5.935	NEG	NEG	2.277	NEG	NEG	1.015	POS	POS	0.953
	RDC_N40	2019-05-16	NEG	NEG	25.724	NEG	NEG	0.056	NEG	NEG	1.453	NEG	NEG	4.674	POS	POS	5.205	NEG	POS	0.275
	RDC_N41	2019-05-16	NEG	NEG	31.123	POS	POS	0.831	NEG	NEG	2.532	POS	POS	7.801	POS	POS	5.422	NEG	NEG	0.189
	17.RDC_P46	2019-05-16	NEG	NEG	18.652	NEG	NEG	0.068	NEG	NEG	2.624	NEG	NEG	4.73	NEG	POS	2.789	NEG	NEG	0.119
	17.RDC_P54	2019-05-20	NEG	NEG	26.837	POS	POS	0.853	NEG	NEG	0.657	POS	POS	6.652	POS	POS	6.187	NEG	POS	0.491
	17.RDC_P57	26-10/04-5/2019	NEG	NEG	33.005	NEG	NEG	0.043	NEG	NEG	2.217	NEG	POS	5.774	POS	POS	4.258	NEG	NEG	0.146
	17.RDC_P59	2019-04-26	NEG	NEG	53.099	POS	POS	0.251	POS	POS	2.833	POS	POS	6.749	POS	POS	5.641	NEG	NEG	0.086
	17.RDC_P60	2019-04-26	POS	POS	586.043	POS	POS	0.106	POS	POS	4.897	POS	POS	6.199	POS	POS	4.799	NEG	NEG	0.163
	17.RDC_E1	2019-05-20	NEG	NEG	25.16	NEG	NEG	0.025	POS	POS	3.508	NEG	NEG	2.582	POS	POS	5.258	POS	POS	0.79
	17.RDC_E2	2019-05-20	NEG	NEG	31.64	NEG	NEG	0.075	POS	POS	9.072	NEG	POS	5.662	NEG	POS	3.569	POS	POS	4.784
	17.RDC_E3	2019-05-20	NEG	NEG	13.894	NEG	NEG	0.017	NEG	NEG	0.378	NEG	NEG	1.571	NEG	NEG	1.333	NEG	NEG	0.138
	17.RDC_E4	2019-05-20	NEG	NEG	34.302	POS	POS	0.288	POS	POS	3.877	NEG	POS	5.251	POS	POS	5.185	POS	POS	1.81
	17.RDC_E5	2019-05-20	NEG	NEG	18.953	NEG	NEG	0.029	POS	POS	3.347	NEG	NEG	0.918	POS	POS	4.208	POS	POS	1.538
	17.RDC_E6	2019-05-07	NEG	NEG	26.44	POS	POS	0.761	POS	POS	2.883	POS	POS	8.694	POS	POS	6.728	NEG	POS	0.409
	17.RDC_E7	2019-05-20	NEG	NEG	23.32	NEG	POS	0.09	POS	POS	5.435	NEG	NEG	1.562	NEG	NEG	1.641	NEG	NEG	0.128
	17.RDC_E8	2019-05-20	NEG	NEG	20.548	POS	POS	0.16	POS	POS	3.164	NEG	NEG	1.487	NEG	NEG	1.678	NEG	NEG	0.189
	17.RDC_E9	2019-05-20	NEG	NEG	26.952	NEG	NEG	0.017	POS	POS	3.093	NEG	NEG	1.119	NEG	POS	2.017	NEG	NEG	0.04
	17.RDC_E10	2019-05-20	NEG	NEG	35.806	NEG	NEG	0.043	NEG	NEG	1.108	NEG	NEG	1.731	NEG	POS	3.128	NEG	POS	0.346
	17.RDC_E11	2019-05-20	NEG	NEG	5.525	NEG	NEG	0.017	NEG	NEG	2.026	NEG	NEG	1.126	NEG	NEG	1.076	NEG	POS	0.308
	17.RDC_E12	2019-05-20	NEG	NEG	11.466	POS	POS	1.341	NEG	NEG	0.491	NEG	NEG	0.538	NEG	NEG	0.902	NEG	NEG	0.07
	18.RDC_P61	2019-05-20	NEG	NEG	24.06	POS	POS	0.119	POS	POS	6.543	NEG	NEG	5.045	NEG	POS	2.682	NEG	NEG	0.119
	18.RDC_P63	2019-05-20	NEG	NEG	3.816	NEG	NEG	0.057	POS	POS	3.799	NEG	NEG	2.808	NEG	NEG	1.785	NEG	POS	0.243
	18.RDC_P68	2019-05-20	NEG	NEG	82.374	NEG	NEG	0.024	NEG	NEG	2.479	NEG	NEG	2.555	NEG	NEG	0.29	POS	POS	0.542
H I V + C H I L D R E N	RDC_N37	2019-05-20	NEG	NEG	54.399	NEG	POS	0.091	POS	POS	3.987	POS	POS	8.055	POS	POS	5.725	NEG	NEG	0.132
	17.RDC_P4	2019-04-25	NEG	NEG	27.071	NEG	NEG	0.034	POS	POS	3.189	NEG	NEG	4.69	NEG	NEG	1.477	NEG	NEG	0.086
	17.RDC_P5	2019-04-25	NEG	NEG	22.071	NEG	POS	0.093	POS	POS	4.587	NEG	POS	5.243	POS	POS	3.97	NEG	NEG	0.191
	17.RDC_P10	2019-04-25	NEG	NEG	26.857	NEG	NEG	0.045	POS	POS	3.414	NEG	NEG	4.907	POS	POS	6.84	NEG	NEG	0.077
	17.RDC_P11	2019-04-25	NEG	NEG	42.264	NEG	NEG	0.063	NEG	NEG	1.804	NEG	NEG	4.787	NEG	POS	3.64	NEG	NEG	0.107
	17.RDC_P13	2019-04-25	NEG	NEG	35.74	NEG	NEG	0.032	POS	POS	2.836	NEG	NEG	3.33	NEG	POS	3.492	NEG	NEG	0.068
	17.RDC_P33	2019-04-25	NEG	NEG	29.508	POS	POS	0.103	NEG	NEG	1.685	NEG	POS	5.656	NEG	POS	3.787	NEG	NEG	0.093
	17.RDC_P34	2019-04-25	NEG	NEG	53.789	NEG	NEG	0.088	NEG	NEG	2.089	POS	POS	6.181	NEG	POS	2.694	NEG	NEG	0.219
	17.RDC_P44	2019-04-25	NEG	NEG	18.647	POS	POS	0.125	POS	POS	6.894	NEG	POS	5.212	POS	POS	5.074	NEG	POS	0.496
	17.RDC_P45	2019-05-16	NEG	NEG	32.404	NEG	NEG	0.063	POS	POS	7.221	NEG	NEG	3.479	POS	POS	4.075	NEG	NEG	0.153
	17.RDC_P47	2019-04-25	NEG	NEG	64.311	NEG	NEG	0.083	NEG	NEG	2.213	POS	POS	9.42	POS	POS	5.343	NEG	NEG	0.13
	17.RDC_P48	2019-04-25	NEG	NEG	64.242	POS	POS	6.521	NEG	NEG	1.888	NEG	POS	5.767	POS	POS	4.298	NEG	NEG	0.136
	17.RDC_P49	2019-04-25	NEG	NEG	36.367	NEG	NEG	0.065	NEG	NEG	2.587	POS	POS	7.072	POS	POS	4.547	NEG	NEG	0.149
	17.RDC_P52	2019-04-25	NEG	NEG	22.898	NEG	NEG	0.037	NEG	NEG	0.867	NEG	NEG	4.228	NEG	POS	2.366	NEG	NEG	0.051
	17.RDC_P53	2019-04-26	NEG	NEG	53.677	NEG	NEG	0.062	NEG	NEG	2.044	NEG	NEG	3.418	POS	POS	5.832	NEG	NEG	0.115
	17.RDC_P58	2019-05-20	NEG	NEG	80.654	POS	POS	0.283	POS	POS	3.505	NEG	POS	5.672	POS	POS	4.445	POS	POS	0.798
	18.RDC_P64	2019-05-20	NEG	NEG	21.521	NEG	NEG	0.053	NEG	NEG	0.747	NEG	NEG	3.796	NEG	POS	3.45	NEG	NEG	0.116
	18.RDC_P69	2019-04-26	NEG	NEG	39.586	NEG	NEG	0.036	NEG	NEG	1.785	NEG	NEG	2.425	NEG	POS	1.89	NEG	NEG	0.083
	18.RDC_P70	2019-04-26	NEG	NEG	25.428	NEG	NEG	0.034	NEG	NEG	0.894	NEG	NEG	1.603	POS	POS	4.924	NEG	NEG	0.07
	18.RDC_P71	2019-04-26	NEG	NEG	89.77	NEG	POS	0.093	NEG	NEG	1.99	NEG	NEG	4.463	NEG	NEG	1.773	NEG	NEG	0.156
	18.RDC_P72	2019-05-20	NEG	NEG	6.489	NEG	NEG	0.076	NEG	NEG	2.03	NEG	NEG	3.635	POS	POS	5.917	NEG	NEG	0.135
	18.RDC_P73	2019-05-07	NEG	NEG	27.114	NEG	NEG	0.038	NEG	NEG	1.29	NEG	NEG	3.683	POS	POS	6.133	NEG	NEG	0.059
	18.RDC_P74	2019-05-07	NEG	NEG	20.293	NEG	NEG	0.025	POS	POS	3.478	POS	POS	8.735	POS	POS	4.439	NEG	NEG	0.064
	18.RDC_P75	2019-05-22	NEG	NEG	126.568	POS	POS	0.107	NEG	NEG	2.164	NEG	NEG	3.433	NEG	NEG	1.292	NEG	NEG	0.168
	18.RDC_P76	2019-05-07	NEG	NEG	56.192	NEG	NEG	0.062	NEG	POS	2.722	POS	POS	9.033	NEG	POS	2.698	NEG	NEG	0.128
	18.RDC_P77	2019-05-07	NEG	NEG	22.416	NEG	POS	0.096	POS	POS	10.728	POS	POS	19.908	POS	POS	12.844	POS	POS	4.774
	18.RDC_P78	2019-05-22	NEG	NEG	105.059	POS	POS	0.186	POS	POS	3.775	NEG	NEG	4.147	POS	POS	6.197	NEG	NEG	0.209
	18.RDC_P79	2019-05-22	NEG	NEG	28.629	NEG	NEG	0.042	NEG	NEG	1.652	NEG	NEG	3.507	POS	POS	4.378	NEG	NEG	0.064
	18.RDC_P80	2019-05-22	NEG	NEG	11.697	POS	POS	0.214	NEG	NEG	2.27	NEG	NEG	2.522	POS	POS	4.239	NEG	NEG	0.145
	18.RDC_P81	2019-05-21	NEG	NEG	18.239	NEG	NEG	0.048	NEG	NEG	2.066	NEG	NEG	4.555	POS	POS	3.978	NEG	NEG	0.101
	18.RDC_P82	2019-05-21	NEG	NEG	2.971	NEG	NEG	0.051	NEG	NEG	1.605	NEG	NEG	3.049	POS	POS	6.68	NEG	NEG	0.102
	18.RDC_P84	2019-05-21	NEG	NEG	74.196	POS	POS	0.138	NEG	NEG	1.857	NEG	POS	5.666	POS	POS	4.594	NEG	NEG	0.152
	18.RDC_P86	2019-05-21	NEG	NEG	40.893	POS	POS	0.109	NEG	NEG	2.425	NEG	NEG	2.77	NEG	POS	1.889	NEG	NEG	0.188
	18.RDC_P87	2019-05-21	NEG	NEG	21.265	NEG	NEG	0.04	NEG	NEG	1.782	NEG	NEG	3.75	POS	POS	4.878	NEG	NEG	0.07
	18.RDC_P88	2019-04-26	NEG	NEG	59.104	NEG	NEG	0.08	NEG	NEG	2.29	NEG	NEG	3.256	NEG	POS	3.346	NEG	NEG	0.14
	18.RDC_P89	2019-04-26	NEG	NEG	67.288	POS	POS	0.104	NEG	NEG	0.933	NEG	NEG	4.736	NEG	POS	1.864	NEG	NEG	0.149
	18.RDC_P90	2019-04-26	NEG	NEG	15.614	POS	POS	0.128	POS	POS	3.1	NEG	POS	5.198	NEG	POS	2.427	NEG	NEG	0.236
	18.RDC_P91	2019-04-26	NEG	NEG	29.192	POS	POS	0.135	NEG	NEG	0.948	NEG	NEG	2.675	NEG	NEG	1.645	NEG	NEG	0.079
	18.RDC_P92	03-07/05/2019	NEG	NEG	49.186	POS	POS	0.134	POS	POS	3.099	NEG	POS	5.62	NEG	POS	3.534	NEG	NEG	0.146
	18.RDC_P93	2019-05-03	NEG	NEG	27.411	NEG	NEG	0.037	NEG	NEG	0.625	NEG	NEG	2.129	NEG	NEG	1.478	NEG	NEG	0.148
	18.RDC_P94	2019-05-03	NEG	NEG	33.02	NEG	NEG	0.066	NEG	NEG	0.556	NEG	NEG	1.574	NEG	POS	2.013	NEG	NEG	0.235
	18.RDC_P95	2019-05-03	NEG	NEG	34.579	NEG	NEG	0.024	NEG	NEG	1.888	NEG	NEG	1.951	NEG	POS	3.208	NEG	NEG	0.064
	18.RDC_P96	2019-05-03	NEG	NEG	50.835	NEG	POS	0.097	POS	POS	3.257	NEG	POS	5.336	NEG	POS	2.833	NEG	NEG	0.12
	18.RDC_P98	2019-05-03	NEG	NEG	8.46	NEG	NEG	0.059	NEG	NEG	2.021	NEG	NEG	3.569	NEG	POS	2.915	NEG	NEG	0.141
	18.RDC_P99	2019-05-03	NEG	NEG	50.597	NEG	NEG	0.04	POS	POS	5.974	NEG	NEG	3.945	POS	POS	5.061	NEG	NEG	0.106
	18.RDC_P100	2019-05-06	NEG	NEG	31.981	NEG	NEG	0.029	NEG	NEG	1.087	POS	POS	8.063	NEG	POS	1.943	NEG	NEG	0.063
	18.RDC_P101	2019-05-06	NEG	NEG	215.268	POS	POS	0.151	NEG	POS	2.806	POS	POS	10.247	POS	POS	6.081	NEG	POS	0.26
	18.RDC_P102	2019-05-06	NEG	NEG	29.688	NEG	NEG	0.036	POS	POS	4.598	NEG	NEG	5.066	NEG	POS	3.19	NEG	NEG	0.072
	18.RDC_P103	2019-05-06	NEG	NEG	18.611	NEG	NEG	0.042	NEG	NEG	0.93	NEG	NEG	3.15	POS	POS	4.357	NEG	NEG	0.102
	18.RDC_P104	2019-05-06	NEG	NEG	18.237	NEG	NEG	0.038	NEG	NEG	1.012	NEG	NEG	1.434	NEG	NEG	1.038	NEG	NEG	0.064
	18.RDC_P105	2019-05-06	NEG	NEG	36.828	NEG	NEG	0.049	NEG	NEG	0.729	NEG	NEG	3.096	NEG	POS	2.634	NEG	NEG	0.071
	18.RDC_P106	2019-05-06	NEG	NEG	18.879	NEG	NEG	0.077	NEG	NEG	0.73	NEG	NEG	1.073	NEG	POS	2.18	NEG	NEG	0.078
	Result 143 DBS with maximum specificity cut-off									Result 143 DBS with optimal cut-off for DBS
			Measles	Mumps	Rubella	Pertussis	Diphtheria	Tetanus				Measles	Mumps	Rubella	Pertussis	Diphtheria	Tetanus
	Immunized	HIV+	16 (30,76%)	9 (17,30%)	25 (48,07%)	1 (1,92%)	14 (26,92%)	2 (3,84%)		Immunized	HIV+	18 (34,61%)	18 (34,61%)	46 (88,46%)	0	19 (36,5%)	4 (7,69%)
		HIV-	49 (53,84%)	65 (71,42%)	50 (54,94%)	90 (98,9%)	53 (58,24%)	71 (78,02%)			HIV-	52 (57,14%)	38 (41,77%)	55 (60,43%)	1 (1,09%)	40 (43,9%)	41 (45,05%)
	Not immunized	HIV+	36 (69,23%)	43 (82,69%)	27 (51,92%)	51 (98,07%)	38 (73,07%)	50 (96,15%)		Not immunized	HIV+	34 (65,38%)	34 (65,38%)	6 (11,53%)	52 (100%)	33 (63,46%)	48 (92,3%)
		HIV-	42 (46,15%	26 (28,57%)	41 (45,05%)	1 (1,09%)	38 (41,75%)	20 (21,97%)			HIV-	39 (42,85%)	53 (58,24%)	36 (39,56%)	90 (98,9%)	51 (56,04%)	50 (54,94%)
	Total	HIV+	52 (100%)	52 (100%)	52 (100%)	52 (100%)	52 (100%)	52 (100%)		Total	HIV+	52 (100%)	52 (100%)	52 (100%)	52 (100%)	52 (100%)	52 (100%)
		HIV-	91 (100%)	91 (100%)	91 (100%)	91 (100%)	91 (100%)	91 (100%)			HIV-	91 (100%)	91 (100%)	91 (100%)	91 (100%)	91 (100%)	91 (100%)
